# Supplementary material for: Tetrathiomolybdate Decreases the Expression of Alkaline Phosphatase in Dermal Papilla Cells by Increasing Mitochondrial ROS Production
Source: Int J Mol Sci. 2023 Feb 4;24(4):3123. doi: 10.3390/ijms24043123 (PMC9960908; doi:10.3390/ijms24043123)
Supplement: Supplementary file 1 [file ijms-24-03123-s001.zip]

Archive with 1 entries (1 files):
- ijms-2176619-supplementary.pdf
